# Supplementary material for: Association Between Caries Risk and Public Water Fluoridation in Balsas, Maranhão: A Cross-Sectional Study
Source: Healthcare (Basel). 2026 Jun 5;14(11):1592. doi: 10.3390/healthcare14111592 (PMC13257183; doi:10.3390/healthcare14111592)
Supplement: Supplementary file 1 [file healthcare-14-01592-s001.zip]

Archive with 1 entries (1 files):
- healthcare-4239579-supplementary.pdf
